# Supplementary material for: External quality assessment (EQA) of Neisseria gonorrhoeae antimicrobial susceptibility testing in primary laboratories in Germany
Source: BMC Infect Dis. 2020 Jul 16;20:514. doi: 10.1186/s12879-020-05234-w (PMC7366306; doi:10.1186/s12879-020-05234-w)
Supplement: Supplementary file 1 — Additional file 1: Table S1. Consensus values for susceptibility testing. Values for minimal inhibitory concentrations (MIC) and susceptibility categories (R: resistant, I: intermediate, S: sensitive) and outcome of Beta-Lactamase testing used in the study are shown. [file 12879_2020_5234_MOESM1_ESM.xlsx]

## Sheet: Tabelle1
Table S1: Consensus values for susceptibility testing.
Strain	Penicillin		Azithromycin	AZ	Cefixime	IX	Ceftriaxone	TX	Ciprofloxacin	CL	ß-Lactamase	Distribution
	category	MIC	category	MIC	category	MIC	category	MIC	category	MIC
WHO U	I	0.094	R	2	S	<0.016	S	<0.002	S	0.004	negative	duplicate
WHO W	R	3	S/I	0.25/0.5	S	0.125	S	0.032	R	>32	negative	single
WHO X	R	4	I	0.5	R	4	R	1	R	>32	negative	single
WHO Z	R	2	R	1	R	1	R	0.25	R	>32	negative	single
Values for minimal inhibitory concentrations (MIC), susceptibility categories (R: resistant, I: intermediate, S: sensitive) and outcome of Beta-Lactamase testing used in the study are shown.
