# Supplementary material for: External quality assessment (EQA) of Neisseria gonorrhoeae antimicrobial susceptibility testing in primary laboratories in Germany
Source: BMC Infect Dis. 2020 Jul 16;20:514. doi: 10.1186/s12879-020-05234-w (PMC7366306; doi:10.1186/s12879-020-05234-w)
Supplement: Supplementary file 2 — Additional file 2: Table S2. Absolute average deviation from consensus minimal inhibitory concentration (MIC) for each antibiotic agent tested and laboratory. Steps represent the scale on MIC gradient strips (two steps = one doubling dilution). [file 12879_2020_5234_MOESM2_ESM.xlsx]

## Sheet: Table S2
Table S2
	average MIC deviation						Incubation time (hours)	Humidity (%)	CO2 (%)
lab ID	azithromycin	penicillin	cefixime	ceftriaxone	ciprofloxacin	total
1	1.8	1.2		3.2	0.8	1.75	24	90	5
2	1.8	0.8	0.6	0	0.4	0.72	20	90	5
3	1	0.8	0.2	0.2	0.8	0.6	19	70	5
4	3.6	2	0.6	0.8	0.6	1.52	24	100	5
5	5	0.75	0.5	3.25	1	1.95	24	90	3
6			1.2	1.2		1.2	24	90	5
7	2	1.6	1.6	1.4	0.8	1.48	22	70	5
8	1.8	2.2	1.4	2	2	1.88	24	60	5
9	1.6	2.8	2.4	3.8	2.8	2.68	24	60	5
10	2.8	1.6	0.8	2.6	0.8	1.72	24	100	5
11	3.4	2	1.4	1.8	0.6	1.84	24	50	3
12	0.8	1.4	1.6	0.8	0	0.92	24	70	5
13	1.6	2	0.6	0.6	0.4	1.04	24	100	5
14	3.2	1.4	0.4	1.2	0.4	1.32	20	50	5
15	0.8	0.6	1.2	0.8	0	0.68	16	90	5
16	3.6	2.2	0.4	1.2	0.2	1.52	20	50	5
17	2	1.4	1.2	0.4	0.4	1.08	20	90	5
18	1.8	2		0.2	0.8	1.2	20	90	5
19	1.2	2	1.4	2	0.2	1.36	24	70	5
20	0.6	1.8	0.8	0.8	0.4	0.88	22	50	5
21	2.4	2.2	1.2	2	0.8	1.72	24	80	5
mean	2.14	1.64	1.03	1.44	0.71
For each laboratory (lab ID), absolute average deviations from consensus minimal inhibitory concentrations (MIC) over all antibiotics and for individual antibiotic agents as well as incubation paramters (incubation time, humidity, CO2 concentration) are shown. MIC deviation is shown as steps representing the scale on Etest stripes (two steps = one doubling dilution).
